# Supplementary material for: Optimization of Irreversible Electroporation Protocols for In-vivo Myocardial Decellularization
Source: PLoS One. 2016 Nov 28;11(11):e0165475. doi: 10.1371/journal.pone.0165475 (PMC5125564; doi:10.1371/journal.pone.0165475)
Supplement: S1 Dataset — Each column describes one echocardiographic measurement. The name of the measurement is indicated in the first line and includes a number which is the serial number of the rat and a letter which represents the timing of measurement (A = day 0, B = day 7, C = day 28). The second line contains the number of the IRE protocol that has been applied on the rat during the experiment. The third line of each column is the Ejection Fraction presented in percent. The fourth line is the Fractional Shortening presented in percent. (XLSX) [file pone.0165475.s001.xlsx]

## Sheet: גיליון1
SLIDE NO.	6358-A	6356-A	6360-A	6346-A	6361-A	6358-B	6356-B	6360-B	6346-B	6361-B	6358-C	6356-C	6360-C	6346-C	6361-C	6357-A	6351-A	6329-A	6357-B	6351-B	6329-B	6357-C	6351-C	6329-C	6363-A	6330-A	6327-A	6326-A	6322-A	6310-A	6363-B	6330-B	6327-B	6326-B	6322-B	6310-B	6363-C	6330-C	6327-C	6322-C	6322-C	6310-C	6743A	6781A	6747A	6742A	6744A	6743B	6781B
PROTOCOL	1	1	1	1	1	1	1	1	1	1	1	1	1	1	1	2	2	2	2	2	2	2	2	2	3	3	3	3	3	3	3	3	3	3	3	3	3	3	3	3	3	3	4	4	4	4	4	4	4
EF (%)	71.2049	66.4561	79.9015	70.5204	62.7554	65.2769	60.8785	71.0743	66.5658	59.4202	71.1517	66.8492	68.7165	61.988	63.2539	60.4438	73.9693	60.1488	52.6144	57.4573	57.7161	45.4704	74.3623	51.6935	67.2135	66.3174	70.2688	60.1488	69.3822	70.9824	21.8305	44.1195	42.3767	42.1982	23.5146	50.842	17.3912	49.2096	66.7218	19.5714	19.5714	34.9895	61.5811	62.8573	53.571	58.3403	56.8946	57.2641	44.2637
FS (%)	41.7016	38.1266	49.952	41.5584	35.0886	37.0082	33.6615	42.0708	38.3515	32.8402	42.1883	38.4786	39.9682	34.9133	35.5237	33.621	44.4707	33.4866	28.1146	31.4162	31.5831	23.7231	44.5417	27.7045	38.5094	38.0341	41.4022	33.4866	18.8443	41.642	10.4455	22.7072	21.8636	21.7353	11.4133	27.1028	8.25377	26.1706	38.5937	9.48765	9.48765	17.7822	34.0519	34.8256	28.6126	32.1325	30.8003	30.9585	22.6642
[truncated: 78 more columns]
