# Supplementary material for: Optimization of Irreversible Electroporation Protocols for In-vivo Myocardial Decellularization
Source: PLoS One. 2016 Nov 28;11(11):e0165475. doi: 10.1371/journal.pone.0165475 (PMC5125564; doi:10.1371/journal.pone.0165475)
Supplement: S2 Dataset — Each line represents certain rat and contains morphometric data and analysis based on histological preparations made in the end point of the study (the 28th day). The first column contains the serial number of the rat. The second column contains the IRE protocol number that has been applied on the specific rat. The next column contains comments made during the measurements regarding technical qualities of the preparations. The next three columns contain measurements of thickness of the scar (as explained in the Methods sections). The next column contains the average thickness of scar for each animal. In the same manner the next four columns contains the thickness of healthy myocardial Left Ventricle tissue and average thickness of healthy myocardial tissue. The next column contains the ratio between average thickness of myocardial scar tissue and average thickness of healthy myocardial tissue. The next column contains the perimeter of scar tissue in each preparation (measurement technique is described in the Methods section). The next column contains the perimeter of the whole Left Ventricle in each preparation. The next column contains the relative perimeter of scar from the Left Ventricle. In the same manner, the next three columns contains the area of scar (measurement technique is described in the Methods section), area of Left Ventricle and the relative area of scar from the Left Ventricle. (XLSX) [file pone.0165475.s002.xlsx]

## Sheet: measurements
Slide_No	protocol	comments	thickness_of_scar_1	thickness_of_scar_2	thickness_of_scar_3	avg_scar_thickness	thickness_of_healthy_tissue_1	thickness_of_healthy_tissue_2	thickness_of_healthy_tissue_3	avg_healthy_thickness	thickness_ratio	perimeter_of_scar	perimeter_of_LV	perimeter_ratio	area_of_scar	area_of_LV_myocard	area_ratio
6346	1		11.4	11.8	13.5	12.2333	25.7	25.6	27.4	26.2333	0.466328	41.4	282.3	0.146652	437	5906	0.0739925
6356	1		0	0	0	0	18.1	16.6	25.3	20	0	0	304.2	0	0	6802	0
6358	1		0	0	0	0	35.7	32.2	30.54	32.8133	0	0	218.1	0	0	6835	0
6359	1		0	0	0	0	27.3	26.4	27.8	27.1667	0	0	269.5	0	0	5207	0
6360	1		8.2	9.5	7.3	8.33333	16.8	22.5	23.2	20.8333	0.4	0	298.8	0	430	5358	0.0802538
6361	1		0	0	0	0	24.6	23.5	22.4	23.5	0	0	269.1	0	0	5535	0
6329	2		10.6	11.9	13.2	11.9	36.6	35.9	31.1	34.5333	0.344595	131	257	0.509728	1383	7722	0.179099
6348	2		0	0	0	0	31.6	23.2	24.8	26.5333	0	0	219.6	0	0	5390	0
6351	2		8.1	9.5	7.6	8.4	11.2	13	11.2	11.8	0.711864	22.3	318.8	0.0699498	178	2567	0.0693416
6354	2		9.2	9.4	10.4	9.66667	24.1	20.9	15.4	20.1333	0.480132	27.4	279.7	0.0979621	413	4288	0.0963153
6355	2		10.8	13.1	10.8	11.5667	30	27.6	28.3	28.6333	0.403958	23.3	312.8	0.0744885	412	6009	0.0685638
6357	2		8.4	9.4	7.2	8.33333	15.2	14.9	26.2	18.7667	0.44405	36.9	331	0.11148	371	5508	0.0673566
6310	3		4.5	5.8	6.2	5.5	22.8	18	21.4	20.7333	0.265273	38.3	289.1	0.13248	314	4096	0.0766602
6322	3		4.2	4	3.1	3.76667	16.6	22.5	18.2	19.1	0.197208	146.8	346.7	0.423421	930	3638	0.255635
6326	3		5.8	5.2	6.6	5.86667	25	23.7	23.3	24	0.244444	36.6	295	0.124068	199	4874	0.0408289
6327	3		4.1	5.9	5	5	22.8	21.8	18.2	20.9333	0.238854	66.9	353.2	0.189411	347	7083	0.0489905
6330	3		10.4	7.5	7.7	8.53333	25.7	25.2	26.3	25.7333	0.331606	14.3	270.9	0.052787	176	5922	0.0297197
6352	3		8.3	8.6	7.9	8.26667	35.6	31.6	31.6	32.9333	0.251012	34.9	320.1	0.109028	335	5942	0.0563783
6363	3	scar tissue also present on the septum	5.6	6.5	6.5	6.2	14.6	13.2	13.2	13.6667	0.453659	91.5	304.4	0.300591	591	2893	0.204286
6781	4		3.2	2.8	3.6	3.2	21.4	21.4	21.4	21.4	0.149533	39.9	297.2	0.134253	216	6101	0.035404
6742	4	hypertrophic apperance	5	5.5	5.2	5.23333	37.3	39.8	37.5	38.2	0.136998	38.9	224.8	0.173043	249	6909	0.0360399
6743	4		6.3	5.6	6.7	6.2	22.7	21.8	22.7	22.4	0.276786	53.7	223.5	0.240268	404	3125	0.12928
6744	4		2.4	2.6	2.8	2.6	22.7	21.6	21.8	22.0333	0.118003	65.5	322.6	0.203038	245	5307	0.0461654
6750	4		4.2	5.3	5.4	4.96667	27.8	28	29.5	28.4333	0.174678	40.2	290.9	0.138192	322	4448	0.0723921
6769	5		4.6	4.8	3.9	4.43333	28.2	28.2	27.6	28	0.158333	77	233.7	0.329482	441	3173	0.138985
6746	5	hypertrophic apperance	4.9	6.2	4.7	5.26667	36.6	36.5	38	37.0333	0.142214	49.4	223.8	0.220733	280	5407	0.0517847
6751	5		4.3	4.7	4.2	4.4	20.4	21.9	21.6	21.3	0.206573	74.6	253.1	0.294745	761	4014	0.189586
6752	5	sum-optimal slide	2.9	3.5	3.5	3.3	17.5	17.4	17.4	17.4333	0.189293	66.3	248	0.267339	97	3726	0.0260333
6761	5		3.4	2.7	3	3.03333	22.9	24.6	24.2	23.9	0.126918	80.7	305.9	0.263812	231	3222	0.0716946
6770	6		2.3	3.2	2.4	2.63333	24.4	22.6	22.4	23.1333	0.113833	144.2	291.2	0.495192	238	3164	0.0752212
6774	6	very extended scar	4.3	4.7	4.6	4.53333	28	29.2	30.2	29.1333	0.155606	146.2	263.4	0.555049	820	3232	0.253713
6778	6	hypertophic , exteneded scar	2.6	2.6	3	2.73333	23.4	22.8	24.7	23.6333	0.115656	152.2	230.5	0.660304	664	2086	0.318313
6753	6		1.8	1.8	1.7	1.76667	22.4	24.6	22.7	23.2333	0.0760402	80.3	302.2	0.265718	473	3508	0.134835
6766	6		16.5	16.2	16.2	16.3	86.3	91	79	85.4333	0.190792	117.5	344.9	0.340678	835	5919	0.141071
6771	7		2.6	2.8	2.2	2.53333	20	17.6	18.2	18.6	0.136201	57.8	335.1	0.172486	350	4786	0.07313
6772	7		9.4	9.1	8.4	8.96667	45.4	45.1	44.9	45.1333	0.198671	86.7	246	0.352439	670	5284	0.126798
6779	7		2.3	1.8	1.6	1.9	24.4	23.5	22.6	23.5	0.0808511	113.8	311.5	0.365329	786	4483	0.175329
6780	7		4.5	4.6	4.2	4.43333	23.3	26.3	24.7	24.7667	0.179004	31	268	0.115672	184	3741	0.0491847
6759	7		3	3.7	3.7	3.46667	26.3	28.7	26.4	27.1333	0.127764	103.8	306.3	0.338883	740	6361	0.116334
6760	7		8.6	8	8.2	8.26667	16.7	22.7	19.6	19.6667	0.420339	50.2	309.5	0.162197	469	8124	0.0577302
6308	8	suboptimal HnE	5.8	4.7	5.6	5.36667	27	30.4	30.8	29.4	0.18254	39.1	311.2	0.125643	228	4784	0.0476589
6309	8		23.4	25.4	26.5	25.1	18.7	18.1	17.8	18.2	1.37912	158	296.2	0.533423	2704	6398	0.422632
6311	8		19	19.4	20.8	19.7333	33.2	29.1	36.4	32.9	0.599797	89	174.2	0.510907	1847	6123	0.30165
6312	8		16.5	20.6	20.7	19.2667	15.3	13.3	15.1	14.5667	1.32265	126.4	160	0.79	3100	6145	0.504475
6313	8	suboptimal HnE	4.5	4.3	5	4.6	23.6	24	24	23.8667	0.192737	35	350	0.1	577	4620	0.124892
6362	8		8.9	11.9	12.6	11.1333	9	6.8	7.7	7.83333	1.42128	48.4	89.9	0.538376	3517	7101	0.495282
